# Supplementary material for: Constructing Curcumin-Based Biological Metal–Organic Frameworks (MOFs) for the Treatment of Alzheimer’s Disease Through the Pyroptosis Pathway
Source: Int J Mol Sci. 2026 Mar 22;27(6):2871. doi: 10.3390/ijms27062871 (PMC13026492; doi:10.3390/ijms27062871)
Supplement: Supplementary file 1 [file ijms-27-02871-s001.zip]

Archive with 1 entries (1 files):
- ijms-4191524-supplementary.pdf
